# Supplementary material for: Single cell-derived multicellular meristem: insights into male-to-hermaphrodite conversion and de novo meristem formation in Ceratopteris
Source: Development. 2025 Feb 13;152(3):DEV204411. doi: 10.1242/dev.204411 (PMC11883269; doi:10.1242/dev.204411)
Supplement: Table S1. Total cell number in three samples [file develop-152-204411-TableS1.xlsx]

## Sheet: Data for Fig. 5D, Sample 1
Sample 1: Total cell counts of five cell lineages at various time points during the male-to-hermaphrodite conversion.
Time point	Total cell number
	# 12 (yellow)	# 14 (magenta)	# 19 (cyan)	# 20 (red)	# 24 (green)
0h	1	1	1	1	1
6h	1	2	2	1	2
12h	2	2	2	1	2
18h	2	2	2	2	2
24h	2	3	2	2	4
30h	4	4	3	3	4
36h	4	4	3	3	4
42h	7	8	5	3	5
48h	7	8	5	3	6
54h	10	8	6	3	7
60h	14	10	7	3	7
66h	18	12	7	3	7
72h	21	12	7	3	7
78h	27	12	8	3	7
84h	32	12	9	3	7
90h	43	12	9	3	7
96h	49	12	10	3	7
102h	62	12	10	3	7
108h	69	12	10	3	7
114h	85	12	10	3	7
120h	94	12	10	3	7

## Sheet: Data for Fig. 5E, Sample 2
Sample 2: Total cell counts of five cell lineages at various time points during the male-to-hermaphrodite conversion.
Time point	Total cell number
	# 8 (yellow)	# 9 (magenta)	# 22 (red)	# 27 (green)	# 32 (blue)
0h	1	1	1	1	1
6h	2	2	1	2	1
12h	2	2	1	2	1
18h	4	3	2	3	2
24h	4	4	2	4	2
30h	4	6	4	4	3
36h	6	7	4	4	4
42h	8	8	4	5	7
48h	13	11	4	6	8
54h	15	13	4	6	8
60h	20	17	4	6	8
66h	27	22	4	6	9
72h	31	22	5	6	9
78h	38	27	5	6	9
84h	47	30	5	6	9
90h	61	32	5	6	9
96h	72	35	5	6	9
102h	90	36	5	6	9
108h	105	36	5	6	9
114h	127	37	5	6	9
120h	146	38	5	6	8

## Sheet: Data for Fig. 5F, Sample 3
Sample 3: Total cell counts of five cell lineages at various time points during the male-to-hermaphrodite conversion.
Time point	Total cell number
	#16 (red)	#22 (magenta)	#23 (blue)	#26 (yellow)	#55 (green)
0h	1	1	1	1	1
6h	1	1	1	2	1
12h	2	2	2	2	1
18h	2	2	2	2	2
24h	2	2	2	2	2
30h	2	2	2	3	2
36h	4	2	2	4	2
42h	4	3	3	4	4
48h	4	4	4	5	4
54h	5	5	4	8	5
60h	8	6	6	8	7
66h	8	6	7	13	8
72h	8	7	7	14	8
78h	8	8	8	18	8
84h	9	9	9	21	8
90h	10	9	9	28	8
96h	10	9	9	33	8
102h	10	9	9	36	8
108h	10	9	10	46	8
114h	10	9	10	55	8
120h	10	9	10	57	8
126h	10	9	11	66	8
132h	10	9	11	78	8
