# Supplementary material for: Single cell-derived multicellular meristem: insights into male-to-hermaphrodite conversion and de novo meristem formation in Ceratopteris
Source: Development. 2025 Feb 13;152(3):DEV204411. doi: 10.1242/dev.204411 (PMC11883269; doi:10.1242/dev.204411)
Supplement: Table S2. Cell division events in three samples [file develop-152-204411-TableS2.xlsx]

## Sheet: Cell division in Sample 1
Sample 1: Cell division events in five independent cell lineages every 12 hours.
Time period	Number of division events
	# 12 (yellow)	# 14 (magenta)	# 19 (cyan)	# 20 (red)	# 24 (green)
0-12h	1	1	1	0	1
12-24h	0	1	0	1	2
24-36h	2	1	1	1	0
36-48h	3	4	2	0	2
48-60h	7	2	2	0	1
60-72h	7	2	0	0	0
72-84h	11	0	2	0	0
84-96h	17	0	1	0	0
96-108h	20	0	0	0	0
108-120h	25	0	0	0	0

## Sheet: Cell division in Sample 2
Sample 2: Cell division events in five independent cell lineages every 12 hours.
Time period	Number of division events
	# 8 (yellow)	# 9 (magenta)	# 22 (red)	# 27 (green)	# 32 (blue)
0-12h	1	1	0	1	0
12-24h	2	2	1	2	1
24-36h	2	3	2	0	2
36-48h	7	4	0	2	4
48-60h	7	6	0	0	0
60-72h	11	5	1	0	1
72-84h	16	8	0	0	0
84-96h	25	5	0	0	0
96-108h	33	1	0	0	0
108-120h	44	2	0	0	0

## Sheet: Cell division in Sample 3
Sample 3: Cell division events in five independent cell lineages every 12 hours.
Time period	Number of division events
	# 16 (red)	# 22 (magenta)	# 23 (blue)	# 26 (yellow)	# 55 (green)
0-12h	1	1	1	1	0
12-24h	0	0	0	0	1
24-36h	2	0	0	2	0
36-48h	0	2	2	1	2
48-60h	4	2	2	3	3
60-72h	0	1	1	6	1
72-84h	1	2	2	7	0
84-96h	1	0	0	12	0
96-108h	0	0	1	13	0
108-120h	0	0	0	11	0
120-132h	0	0	1	21	0
