# Supplementary material for: Single cell-derived multicellular meristem: insights into male-to-hermaphrodite conversion and de novo meristem formation in Ceratopteris
Source: Development. 2025 Feb 13;152(3):DEV204411. doi: 10.1242/dev.204411 (PMC11883269; doi:10.1242/dev.204411)
Supplement: Table S3. Cell division events in the outermost and second layers of three samples [file develop-152-204411-TableS3.xlsx]

## Sheet: Data for Fig. 7G
Cell division events of each nucleus and its progeny in the outermost and second layers during the 60-hour period.
	Cell division events
	Outermost (outer) layer	second (inner) layer
	12	6
	12	5
	12	7
	15	7
	6	2
	9	4
	12	7
	6	4
	3	1
	2	0
	7	4
	11	3
	6	3
	5	1
	9
	3
	8
	11
	8
	15
	7
	6
	7
	3
average	8.125	3.85714
P value, Student's t-test	0.000117882
