# Supplementary material for: Single cell-derived multicellular meristem: insights into male-to-hermaphrodite conversion and de novo meristem formation in Ceratopteris
Source: Development. 2025 Feb 13;152(3):DEV204411. doi: 10.1242/dev.204411 (PMC11883269; doi:10.1242/dev.204411)
Supplement: Table S4. Anticlinal and periclinal division events in the outermost layer of newly formed meristems across three samples [file develop-152-204411-TableS4.xlsx]

## Sheet: Sheet1
	Total division events
	anticlinal	periclinal
Counts in Sample 1	23	28
Counts in Sample 2	33	28
Counts in Sample 3	20	24
Percentage in Sample 1	0.45098	0.54902
Percentage in Sample 2	0.540984	0.459016
Percentage in Sample 3	0.454545	0.545455
p value, Student t-test	0.439778
