# Supplementary material for: Single cell-derived multicellular meristem: insights into male-to-hermaphrodite conversion and de novo meristem formation in Ceratopteris
Source: Development. 2025 Feb 13;152(3):DEV204411. doi: 10.1242/dev.204411 (PMC11883269; doi:10.1242/dev.204411)
Supplement: Table S5. Total cell number in four samples treated with Aphidicolin [file develop-152-204411-TableS5.xlsx]

## Sheet: Data for Fig. 11A Sample 1
Sample 1: Total cell counts of five cell lineages treated with Aphidicolin at various time points during the male-to-hermaphrodite conversion.
Time point	Total cell number
	#1 (yellow)	#2 (magenta)	#3 (red)	#4 (blue)	#5 (green)
0h	1	1	1	1	1
12h	2	1	1	2	1
24h	2	1	1	2	1
36h	2	2	1	3	2
48h	4	2	2	4	2
60h	4	4	2	4	2
72h	8	8	4	5	4
84h	14	10	5	5	5
96h	19	13	7	5	5
108h	25	15	7	5	5
120h	31	16	7	5	5

## Sheet: Data for Fig. 11B Sample 2
Sample 2: Total cell counts of five cell lineages treated with Aphidicolin at various time points during the male-to-hermaphrodite conversion.
Time point	Total cell number
	#1 (yellow)	#2 (magenta)	#3 (red)	#4 (blue)	#5 (green)
0h	1	1	1	1	1
12h	1	1	1	1	1
24h	1	1	2	1	1
36h	2	2	2	2	2
48h	3	4	4	2	2
60h	4	6	4	4	3
72h	8	9	8	6	5
84h	10	13	9	9	6
96h	17	22	11	9	8
108h	26	23	11	9	8
120h	34	28	11	9	8

## Sheet: Data for Fig.11C Sample 3
Sample 3: Total cell counts of five cell lineages treated with Aphidicolin at various time points during the male-to-hermaphrodite conversion.
Time point	Total cell number
	#1 (yellow)	#2 (magenta)	#3 (red)	#4 (blue)
0h	1	1	1	1
12h	1	1	1	1
24h	2	1	2	1
36h	2	2	2	1
48h	4	4	4	1
60h	8	6	7	1
72h	10	8	9	1
84h	20	13	13	2
96h	35	18	16	3
108h	46	18	16	3
120h	63	18	16	4

## Sheet: Data for Fig. 11D Sample 4
Sample 4: Total cell counts of five cell lineages treated with Aphidicolin at various time points during the male-to-hermaphrodite conversion.
Time point	Total cell number
	#1 (yellow)	#2 (magenta)	#3 (red)	#4 (blue)	#5 (green)
0h	1	1	1	1	1
12h	1	1	1	1	1
24h	2	2	2	2	2
36h	2	2	2	2	2
48h	4	4	4	4	4
60h	6	8	7	7	5
72h	10	13	8	8	5
84h	12	15	12	11	6
96h	17	17	12	13	6
108h	17	17	12	13	6
120h	19	17	13	13	6
